# Supplementary material for: Development of a Thermostable Freeze-Dried Live Pseudorabies Vaccine Based on the PRV Bartha-K61 Strain: Formulation Optimization, Stability Evaluation, and Preliminary Immunogenicity in Piglets
Source: Vaccines (Basel). 2026 Jun 4;14(6):506. doi: 10.3390/vaccines14060506 (PMC13308344; doi:10.3390/vaccines14060506)
Supplement: Supplementary file 1 [file vaccines-14-00506-s001.zip]

Archive with 1 entries (1 files):
- vaccines-4291320-supplementary.pdf
